# Supplementary material for: Effect of dietary fiber content on nutrient digestibility and fecal microbiota composition in growing-finishing pigs
Source: PLoS One. 2018 Oct 24;13(10):e0206159. doi: 10.1371/journal.pone.0206159 (PMC6200266; doi:10.1371/journal.pone.0206159)
Supplement: S4 Table — (CSV) [file pone.0206159.s009.csv]

feces_sample	pig_number	diet	breed	period	repetition	mean_mody_weight	ADFI	ADG	FCR	digestibility_OM	digestibility_energy	digestibility_N	digestibility_NDF	digestibility_hemicellulose	digestibility_cellulose	digestibility_lignin
ML178990	2954	high_fiber	duroc	1	1	30,2	1137,984286	628,5714286	2,080953501	80,79954832	79,03079585	75,00234967	63,56896131	66,52583103	62,05528494	47,36269667
ML113442	2962	low_fiber	duroc	1	1	32,1	1144,488571	714,2857143	1,841705747	88,39680437	86,36211088	84,6712517	57,59868899	59,30542458	52,09277898	62,45274372
ML113441	2964	low_fiber	duroc	1	1	32,6	1144,402857	685,7142857	1,918299808	88,30959781	86,38872072	85,41746438	55,49447601	58,41495218	46,90077391	60,58631363
ML113444	2975	low_fiber	duroc	1	1	23,7	1139,474286	600	2,18290093	88,95447665	87,20640996	85,5771925	51,09744091	52,38983148	49,72720076	43,90415134
ML178993	2976	high_fiber	duroc	1	1	29,1	1134,741429	485,7142857	2,685324544	79,4160655	77,03880844	71,88236909	63,85850628	66,44447046	62,76302526	48,27208775
ML178994	3028	high_fiber	duroc	1	1	25,7	1133,584286	600	2,171617406	79,4243914	77,56334079	74,10272714	57,60000151	61,08718023	54,96359314	43,75545505
ML113443	3029	low_fiber	duroc	1	1	30	1139,274286	685,7142857	1,909703065	88,13803186	86,37981818	83,98777033	52,7059106	55,20652597	45,64411943	55,91459575
ML178992	3041	high_fiber	duroc	1	1	34,8	1138,555714	742,8571429	1,761690981	79,18416009	77,45410804	74,13987461	54,8005998	59,68951574	50,69330815	37,93538409
ML178991	3042	high_fiber	duroc	1	1	34,3	1135,627143	657,1428571	1,986354323	79,91638826	78,32537553	76,53068442	58,96500592	64,93944064	53,32889831	42,17264858
ML113440	563262	low_fiber	duroc	1	1	37,8	1146,56	685,7142857	1,921915709	88,08535755	86,28617423	84,44554929	44,13380584	47,07749162	38,83952128	36,18877754
ML179051	5057	high_fiber	duroc	1	2	31,4	1230,6	685,7142857	2,062787356	80,31188757	77,43316301	71,95065377	58,99352486	53,90509415	67,48274426	43,6145825
ML179048	5061	high_fiber	duroc	1	2	29,9	1230,6	600	2,357471264	77,93256001	75,15035284	75,01995313	52,765198	53,21805526	53,46071674	45,58661848
ML113500	5069	low_fiber	duroc	1	2	29,5	1238,02	657,1428571	2,165452274	87,58257224	85,57937544	83,34716136	52,10197846	52,76603447	50,9584372	50,37220342
ML179049	5078	high_fiber	duroc	1	2	32,3	1230,6	542,8571429	2,605626134	78,56305425	75,63034662	75,31125504	53,60751743	54,02591374	55,28116992	40,90179258
ML113501	5093	low_fiber	duroc	1	2	32,6	1238,02	685,7142857	2,075225096	89,44175936	87,77639232	87,88051216	55,64506299	57,76861704	50,80285402	55,54406026
ML179050	5098	high_fiber	duroc	1	2	30,8	1230,6	628,5714286	2,25031348	79,25321221	76,30279154	73,88121122	59,48014583	56,91706093	64,44783219	47,65983252
ML113503	5108	low_fiber	duroc	1	2	36	1238,02	685,7142857	2,075225096	87,79152521	85,80178126	82,83387659	58,91244241	60,20917877	55,30159827	61,84694241
ML113502	5121	low_fiber	duroc	1	2	33,3	1238,02	771,4285714	1,84464453	88,79140762	87,11234492	86,86784349	60,39740376	61,93834562	56,57274702	61,74868641
ML113498	5126	low_fiber	duroc	1	2	29,3	1238,02	714,2857143	1,992216092	85,66621792	82,9299102	77,4916587	55,2163418	57,38591036	49,68718567	57,77967492
ML113499	5135	low_fiber	duroc	1	2	32,05	1238,02	614,2857143	2,316530339	87,36332456	85,50097285	82,60495614	52,73167406	51,49502072	54,97667119	55,42423175
ML179047	5146	high_fiber	duroc	1	2	26,9	1230,6	600	2,357471264	76,39558309	73,47525977	70,19030569	49,83053138	52,23245696	47,46076232	47,44461586
ML179052	5167	high_fiber	duroc	1	2	33,5	1230,6	600	2,357471264	77,08800569	74,53747724	70,69643642	46,20863089	50,55768138	42,2516103	39,92230313
ML178987	563258	high_fiber	lw	1	1	34	1218,674286	628,5714286	2,228505747	77,12387617	75,45612403	71,05350259	50,61812803	57,6681975	43,3015338	34,92277984
ML178989	563259	high_fiber	lw	1	1	35,5	1218,817143	542,8571429	2,580677556	76,20122947	74,29410559	67,7396162	47,41873494	54,76731087	41,76752387	18,83482043
ML178988	563261	high_fiber	lw	1	1	31,3	1209,617143	657,1428571	2,115772114	74,78894243	73,03331026	67,65796632	50,17641369	59,11661968	40,1016784	35,20281533
ML178985	563263	high_fiber	lw	1	1	34,7	1220,074286	714,2857143	1,963337931	76,33252804	74,4254233	68,6960083	52,31934134	58,45834843	45,88806379	39,02475583
ML113437	563390	low_fiber	lw	1	1	37,4	1221,508571	571,4285714	2,457057471	88,77770304	86,8643011	85,68862897	51,8222563	51,16170812	53,07808322	53,34173974
ML113436	563391	low_fiber	lw	1	1	41,2	1212,737143	457,1428571	3,049267241	88,6720813	86,61550358	85,94936253	53,68349173	56,24665583	53,71121421	28,75688615
ML178986	563392	high_fiber	lw	1	1	31	1219,788571	514,2857143	2,726219668	80,37445311	78,26835859	73,89945337	60,25496734	62,31394785	61,94132616	32,01014064
ML113435	563393	low_fiber	lw	1	1	39,3	1228,608571	657,1428571	2,148990505	89,69640386	87,97900482	87,4119762	59,11912335	60,11145336	55,64101336	63,016473
ML113438	563395	low_fiber	lw	1	1	41,1	1226,751429	485,7142857	2,90306288	90,18637992	88,67303744	87,75338268	57,3588375	56,86490408	60,76840606	48,90170182
ML113439	563399	low_fiber	lw	1	1	38,9	1227,022857	542,8571429	2,598052027	88,77418777	86,7287355	85,33639525	53,26945896	52,2805135	54,46997992	58,18355358
ML179043	565400	high_fiber	lw	1	2	38	1403,714286	628,5714286	2,566875653	76,68895524	73,32944925	72,18621044	53,07847331	46,65945521	61,58147448	46,67289862
ML113493	565402	low_fiber	lw	1	2	38,1	1413,634286	828,5714286	1,961046373	86,89095626	84,76752894	83,48243009	49,17078355	49,78085235	47,67065864	49,64125187
ML179044	565403	high_fiber	lw	1	2	39,4	1400,357143	571,4285714	2,816810345	79,24684059	76,84054188	76,69102697	52,8528938	51,11749911	54,96334959	52,23058832
ML113494	565404	low_fiber	lw	1	2	39,8	1413,534286	685,7142857	2,369430077	86,87790131	84,95722361	82,14858083	53,0506392	54,7939109	48,80678523	54,19912979
ML113497	565406	low_fiber	lw	1	2	41	1413,462857	742,8571429	2,187055703	87,46776438	85,71338692	82,36993816	48,7930743	52,87665429	39,41014213	48,92595175
ML113495	565501	low_fiber	lw	1	2	33,5	1410,962857	600	2,702993979	85,15598162	82,88078181	77,7160153	49,00748163	51,19179032	43,83201232	49,79571832
ML179045	565502	high_fiber	lw	1	2	37,2	1402,657143	628,5714286	2,564942529	76,7784508	73,80899905	70,50527613	47,54690883	42,68681574	52,8632133	49,30404773
ML113496	565503	low_fiber	lw	1	2	39,1	1407,62	542,8571429	2,980441621	86,62309622	84,60366935	83,29544319	56,10941549	57,64798322	53,45902382	52,10574713
ML179046	565504	high_fiber	lw	1	2	38,1	1401,5	542,8571429	2,967483364	78,56201288	75,95551193	75,55417905	49,15631161	43,32639286	55,90211364	49,09265599
ML179042	565505	high_fiber	lw	1	2	34,1	1399,257143	428,5714286	3,752796935	76,8330968	74,21617261	74,57138701	50,10689168	49,8755986	51,21604029	45,14743769
ML178995	2328	high_fiber	pietrain	1	1	42,8	1225,14	666,6666667	2,112310345	80,52709813	78,53511884	76,02883022	59,59316385	56,81925473	67,96458418	31,77560957
ML113448	2414	low_fiber	pietrain	1	1	39,1	1226,96	700	2,014712644	79,21597345	75,05526432	70,3796518	25,89510859	29,31002883	12,28533744	45,67741738
ML178999	2430	high_fiber	pietrain	1	1	43	1225,14	733,3333333	1,920282132	77,81123405	75,78583674	70,83082025	52,05640466	51,25921053	56,69300911	30,25624799
ML113447	2454	low_fiber	pietrain	1	1	39,5	1226,96	433,3333333	3,254535809	85,64766145	83,11327437	80,81859877	42,81697274	44,07250682	36,61114059	54,75788487
ML113445	2492	low_fiber	pietrain	1	1	44,7	1226,96	566,6666667	2,488762677	85,59558955	83,45766266	81,77171933	44,2461242	48,36644875	32,18522138	51,18356207
ML178996	2515	high_fiber	pietrain	1	1	36,6	1225,14	733,3333333	1,920282132	79,21266974	76,83670295	71,27958753	59,12639401	56,97408602	66,56195652	31,72443508
ML113449	2516	low_fiber	pietrain	1	1	38,9	1226,96	700	2,014712644	85,14781028	83,0922115	80,632908	40,41765007	43,83320684	28,73095007	52,72622428
ML113446	2564	low_fiber	pietrain	1	1	39,5	1226,96	900	1,566998723	86,73848639	84,89743969	84,88441304	43,11760237	46,84352622	31,93942391	50,44624715
ML178997	2585	high_fiber	pietrain	1	1	41,7	1225,14	633,3333333	2,223484574	79,81583613	77,56484249	74,03397212	58,93536531	58,60788867	65,39900578	21,76538644
ML178998	2591	high_fiber	pietrain	1	1	37,4	1225,14	666,6666667	2,112310345	79,69662711	77,6178513	74,68876893	62,17691342	63,36789538	63,73737595	42,21860845
ML113508	4018	low_fiber	pietrain	1	2	40,1	1242,602857	542,8571429	2,631040532	89,34912333	87,75409863	87,8714033	58,13718023	60,54451156	51,68141597	62,45056374
ML179053	4039	high_fiber	pietrain	1	2	38,5	1219,742857	428,5714286	3,271340996	78,16758668	75,54093172	74,23061115	49,62706637	49,98813642	50,74036763	40,61216422
ML179055	4043	high_fiber	pietrain	1	2	39,1	1219,142857	542,8571429	2,581367211	76,24116688	73,59845455	71,67465801	44,4962825	48,53479357	42,04445856	31,45686456
ML113504	4171	low_fiber	pietrain	1	2	36,9	1239,731429	714,2857143	1,994970115	87,25392662	85,42349063	84,07642376	53,66119089	55,29903616	48,22113709	61,39642989
ML179057	4181	high_fiber	pietrain	1	2	37,4	1219,614286	285,7142857	4,906494253	76,68619245	73,62616249	68,32813544	49,73589788	48,06146755	53,44859444	39,26081281
ML179054	4200	high_fiber	pietrain	1	2	34,8	1219,785714	400	3,505131363	77,74718785	75,59646084	73,4584662	46,18458492	51,38924615	43,44351714	26,91337848
ML113505	4226	low_fiber	pietrain	1	2	38,8	1242,66	628,5714286	2,272366771	88,92096921	87,32528962	87,98559005	60,23929042	62,79062596	53,62349017	63,77463444
ML179058	4237	high_fiber	pietrain	1	2	39,7	1219,542857	485,7142857	2,886004057	79,73973722	77,31455246	75,47454807	55,17664541	51,98308194	60,08367335	48,0039974
ML113506	4250	low_fiber	pietrain	1	2	38	1242,431429	571,4285714	2,499143678	87,34844424	85,56748833	84,31196346	55,68038262	58,72864461	48,1724511	58,08805036
ML113507	4277	low_fiber	pietrain	1	2	38,3	1241,474286	657,1428571	2,171494253	86,01573052	84,16394787	80,87053786	49,51674251	52,09784805	42,73492668	53,50026391
ML113509	4290	low_fiber	pietrain	1	2	36,3	1241,931429	485,7142857	2,938985801	87,00597351	85,36639069	84,96626972	52,96210962	55,38624638	45,70838644	60,75495873
ML179056	4300	high_fiber	pietrain	1	2	38,5	1220,057143	542,8571429	2,583303085	79,07076971	76,38331817	75,50183691	52,03064637	51,05372822	56,58757961	31,83610734
ML113455	2954	low_fiber	duroc	2	1	43,6	1398,24	514,2857143	3,125057471	87,64822789	85,27550302	83,82177565	48,51725929	48,62556698	44,54610912	62,88908921
ML179007	2962	high_fiber	duroc	2	1	45,1	1392,8	657,1428571	2,436181909	81,85768412	80,13998995	76,26992403	65,96055942	65,50482562	69,03181684	50,89475172
ML179006	2964	high_fiber	duroc	2	1	46,4	1392,8	571,4285714	2,801609195	78,93243502	77,45866814	76,25573736	52,63576828	55,13525989	52,32016539	32,9707265
ML179008	2975	high_fiber	duroc	2	1	37,5	1392,8	542,8571429	2,949062311	77,89014235	75,39065749	68,94426164	58,26559575	59,28249698	59,27493078	43,22375743
ML113457	2976	low_fiber	duroc	2	1	41,5	1398,24	542,8571429	2,960580762	85,30509059	82,86291218	79,32949805	41,19433066	42,50803189	35,2789929	51,44398092
ML113456	3042	low_fiber	duroc	2	1	47,5	1398,24	771,4285714	2,083371648	87,15309122	85,20470559	83,92381158	46,98470667	53,24622879	33,42722643	39,00049707
ML179005	563262	high_fiber	duroc	2	1	50,1	1392,8	485,7142857	3,296010818	78,00660672	76,24482899	73,4354767	53,17730903	57,75287689	50,19785534	32,04226721
ML113522	5057	low_fiber	duroc	2	2	43,5	1346,078571	771,4285714	2,005651341	88,38953818	86,71114287	85,6425381	56,2509803	59,10758968	50,84167097	51,05514547
ML113519	5061	low_fiber	duroc	2	2	42,5	1345,507143	828,5714286	1,866537852	87,71038976	85,8066027	83,30704684	55,11037426	58,56237655	47,36991393	54,3463479
ML179065	5069	high_fiber	duroc	2	2	40,9	1312,571429	600	2,514504652	78,91898763	76,228514	74,78919665	56,21200846	57,38954588	56,57950311	46,03424431
ML113520	5078	low_fiber	duroc	2	2	43,1	1345,392857	714,2857143	2,165	89,07929655	87,52194992	87,84167072	59,65577901	61,09379662	55,64992946	62,91732197
ML179066	5093	high_fiber	duroc	2	2	44,1	1312,042857	600	2,513492063	81,32858872	78,8322489	76,37522912	63,41389658	63,28871261	65,20615231	53,70856871
ML113521	5098	low_fiber	duroc	2	2	43,3	1346,25	714,2857143	2,16637931	88,9883806	87,37009634	86,79142577	59,41230528	60,55161513	56,83889814	59,2459129
ML179068	5108	high_fiber	duroc	2	2	47,3	1312,6	371,4285714	4,061980548	77,08860751	74,32993483	73,42250378	46,89646378	53,25247559	41,4786315	35,5577537
ML179067	5121	high_fiber	duroc	2	2	44,8	1310,514286	742,8571429	2,027763042	79,77028588	77,19642085	76,28246151	55,67470196	55,90057543	56,66469773	48,3061276
ML179064	5126	high_fiber	duroc	2	2	41,5	1312,885714	657,1428571	2,296401799	82,16236133	79,71588746	80,01185325	60,96893227	56,71037865	67,7055753	50,26620423
ML113518	5146	low_fiber	duroc	2	2	38,5	1345,892857	657,1428571	2,354135432	86,63690388	84,57922588	80,1777611	53,85839799	57,12502497	45,9352563	55,87672749
ML113523	5167	low_fiber	duroc	2	2	45,2	1342,578571	857,1428571	1,80039272	87,93788575	86,1802125	83,72811078	55,16819449	56,87945556	50,99182176	56,34345426
ML113452	563258	low_fiber	lw	2	1	44,8	1324,8	514,2857143	2,96091954	88,71368447	86,85690279	85,43289279	53,4752331	53,52747684	50,76990019	63,47457012
ML113454	563259	low_fiber	lw	2	1	46,4	1236,48	514,2857143	2,763524904	86,47210091	84,31476119	83,77656704	45,87852346	49,27535277	37,67516579	44,84209844
ML113453	563261	low_fiber	lw	2	1	42,4	1324,8	571,4285714	2,664827586	87,70017144	85,66897955	84,39491004	46,66629022	47,95184859	40,44352365	58,38223788
ML113450	563263	low_fiber	lw	2	1	46,6	1324,8	628,5714286	2,422570533	88,84831403	86,96193524	86,96088546	56,69704347	59,08745601	50,65921817	56,99660396
ML179002	563390	high_fiber	lw	2	1	51,4	1323,6	514,2857143	2,958237548	83,3588366	81,35498954	79,89441928	66,26652615	64,9666852	71,80406315	43,23807764
ML179001	563391	high_fiber	lw	2	1	52	1323,6	171,4285714	8,874712644	82,27173475	80,50969312	77,71392222	65,97892699	67,31101185	67,32285192	46,14032797
ML113451	563392	low_fiber	lw	2	1	43,5	1324,8	600	2,537931034	87,77717222	86,03979003	86,91267593	50,5668722	51,2446141	47,42894036	56,18939632
ML179000	563393	high_fiber	lw	2	1	53,5	1323,6	485,7142857	3,132251521	84,25411708	82,23633382	80,01880742	69,60956607	70,27292415	75,16692184	29,47863624
ML179003	563395	high_fiber	lw	2	1	54,5	1323,6	600	2,535632184	83,56505141	81,39360615	80,24347048	66,18382092	65,44218478	72,354891	34,40659971
ML179004	563399	high_fiber	lw	2	1	50,3	1323,6	485,7142857	3,132251521	83,51318439	81,44133665	79,52132274	67,93569778	67,8860612	73,02252334	36,88353099
ML113511	565400	low_fiber	lw	2	2	51,1	1508,945714	771,4285714	2,248322691	89,00214679	87,12218363	86,09064351	63,89282904	66,28558309	59,0276181	61,07211235
ML179059	565402	high_fiber	lw	2	2	50,2	1490,228571	457,1428571	3,746982759	80,17511786	77,78511516	75,48870358	58,58399137	59,46766321	58,5139667	52,98314697
ML113513	565403	low_fiber	lw	2	2	51,1	1507,931429	714,2857143	2,426556322	89,64555617	88,03541001	87,71612213	64,64781174	66,00655981	61,94058601	62,79162979
ML179060	565404	high_fiber	lw	2	2	52,6	1490,271429	742,8571429	2,305901857	78,08646459	75,44855206	71,83409624	53,24217133	54,18607174	53,04025329	48,0083875
ML179063	565406	high_fiber	lw	2	2	54,9	1490,257143	600	2,854898741	79,21201814	77,09699755	75,70178563	52,00457201	56,12808599	49,4698044	38,8752913
ML179061	565501	high_fiber	lw	2	2	46,3	1395,628571	771,4285714	2,07948063	73,92888954	70,8929109	71,45848171	45,18650698	51,20693647	38,10499208	45,93125158
ML113515	565502	low_fiber	lw	2	2	48,9	1508,088571	428,5714286	4,044681992	86,18017002	84,56731707	83,3745435	54,32282495	56,8965	47,97923183	56,37661866
ML179062	565503	high_fiber	lw	2	2	50,6	1485,857143	971,4285714	1,75811359	76,24980859	73,33083007	72,44907932	48,26765018	49,78794577	47,62576079	41,70316989
ML113517	565504	low_fiber	lw	2	2	50,2	1506,574286	742,8571429	2,331127321	88,21564967	86,28938241	85,29134387	60,95876618	63,80093202	54,82978597	59,21166197
ML113510	565505	low_fiber	lw	2	2	46	1510,274286	800	2,169934319	88,33119753	86,22564783	85,65359922	62,20837058	64,38216455	57,40518379	61,40135014
ML179012	2414	high_fiber	pietrain	2	1	53,3	1393,445714	200	8,008308703	77,39662215	74,89451186	70,42167296	52,01246255	52,20655806	56,40164564	23,16982999
ML179011	2454	high_fiber	pietrain	2	1	52,6	1393,945714	514,2857143	3,11545977	80,95453187	78,63392339	75,97713626	60,12380722	62,02793509	60,17803865	43,31926208
ML179009	2492	high_fiber	pietrain	2	1	58,3	1392,645714	257,1428571	6,225108557	79,95679424	78,29312385	76,31007864	61,22666745	62,39721846	62,3499324	44,15081058
ML179013	2516	high_fiber	pietrain	2	1	52,1	1393,51	500	3,203471264	73,93080944	72,39993463	70,75465476	45,91229519	52,12638971	39,05046864	34,63286656
ML179010	2564	high_fiber	pietrain	2	1	53,9	1393,402857	657,1428571	2,437236382	82,2382478	80,4452124	77,87895035	65,02717577	63,76623969	70,12341102	44,39337629
ML179073	4018	high_fiber	pietrain	2	2	53,1	1307,333333	966,6666667	1,554498613	82,1570588	79,57107987	80,91656413	60,24294796	54,49068919	69,04537763	47,53635643
ML179069	4171	high_fiber	pietrain	2	2	50,8	1307,56	880	1,707889237	79,910812	77,15836528	74,66328982	60,38086122	57,51378619	65,47810314	49,86603738
ML179070	4226	high_fiber	pietrain	2	2	52	1307,816667	800	1,879046935	81,93649695	79,44888351	79,67195532	64,99765607	63,11170054	69,61033079	50,66070652
ML179071	4250	high_fiber	pietrain	2	2	50,5	1306,55	566,6666667	2,65020284	79,0328592	76,71903798	79,35647933	53,84136162	52,79810609	56,25922161	46,69835089
ML179074	4290	high_fiber	pietrain	2	2	46,5	1306,5	633,3333333	2,371143376	77,06563675	74,4989189	74,03006936	52,15287524	53,71078662	51,85736687	43,29208161
ML113458	2328	low_fiber	pietrain	2	1	57,1	1398,9	1000	1,607931034	90,59581391	89,35548214	88,69439037	61,40309279	65,32473178	49,58574593	69,31862622
ML113462	2430	low_fiber	pietrain	2	1	55,5	1399,382857	657,1428571	2,447696152	88,09692333	86,14468921	86,05983101	54,03745744	57,30736638	43,73832902	62,36818363
ML113459	2515	low_fiber	pietrain	2	1	49,5	1398,497143	771,4285714	2,083754789	86,66294579	84,75916608	84,54442078	45,3993423	49,92745521	31,83119861	54,24103163
ML113460	2585	low_fiber	pietrain	2	1	56	1399,568571	857,1428571	1,876816092	91,7633353	90,42569295	90,83708653	66,66460573	68,76309783	61,161307	67,71516715
ML113461	2591	low_fiber	pietrain	2	1	51,5	1394,925714	771,4285714	2,078433376	89,25647072	87,49324311	88,56891598	55,3440572	57,52869237	49,10226974	58,42816229
ML113524	4039	low_fiber	pietrain	2	2	50	1326,266667	1000	1,524444444	87,8980725	86,19544658	87,66115537	53,79666822	56,73811745	47,39983686	52,23479607
ML113526	4043	low_fiber	pietrain	2	2	51,4	1326,316667	1000	1,524501916	88,40748897	86,54391069	86,962447	60,12150558	61,0002134	57,85709763	61,2743075
ML113528	4181	low_fiber	pietrain	2	2	50,5	1325,733333	1100	1,385301289	88,88374801	87,05263475	85,99326869	62,37658311	63,72807152	58,93881415	63,94355254
ML113525	4200	low_fiber	pietrain	2	2	48	1326,616667	866,6666667	1,75943855	87,72672048	85,87119733	85,95084747	55,89375898	57,15777382	52,35863761	58,82473019
ML113529	4237	low_fiber	pietrain	2	2	51,5	1326,133333	1033,333333	1,475120504	89,57459808	88,0339979	89,56315114	63,79529406	65,99199483	58,51218165	64,94664724
ML113527	4300	low_fiber	pietrain	2	2	50,3	1321,483333	766,6666667	1,981234383	88,65901047	86,76961128	87,16877188	62,66145957	63,65285895	60,07237313	64,11913567
ML179020	2954	high_fiber	duroc	3	1	56,4	1393,622857	685,7142857	2,33605364	80,96625409	79,10820284	75,30158995	61,94597272	66,92870906	56,91530057	49,98393969
ML113470	2962	low_fiber	duroc	3	1	58,7	1400,391429	714,2857143	2,253503448	88,04056433	86,02877258	87,4157618	50,64500247	55,13251206	41,19346993	43,89443828
ML113469	2964	low_fiber	duroc	3	1	60,2	1401,291429	800	2,013349754	89,1381788	87,24116715	87,92824947	55,27438461	57,93019284	50,35811934	48,64895122
ML113472	2975	low_fiber	duroc	3	1	52,2	1401,905714	1028,571429	1,56662516	87,060006	84,91395899	85,07544933	44,91769311	50,60013201	33,49452804	34,2528465
ML179022	2976	high_fiber	duroc	3	1	55,5	1393,337143	714,2857143	2,242151724	83,17125972	80,99029065	78,325142	67,94450117	67,90472435	71,80570715	44,39220269
ML113471	3029	low_fiber	duroc	3	1	52,1	1400,891429	657,1428571	2,450334833	86,22307348	83,72421902	81,61319043	42,78760378	47,06776055	33,10761476	38,93195418
ML179021	3042	high_fiber	duroc	3	1	61,4	1393,451429	628,5714286	2,548108673	82,18134522	80,06202657	75,69353362	61,29328215	58,96039091	70,22618929	26,18639373
ML113468	563262	low_fiber	duroc	3	1	63,5	1402,062857	828,5714286	1,944994055	89,63368858	87,94598968	89,29060143	53,62984444	56,07654529	49,44491427	46,18930161
ML179084	5057	high_fiber	duroc	3	2	56,2	1409,76	171,4285714	9,452413793	81,52506228	78,63601863	76,60656789	65,65951487	63,16753458	70,60696175	53,47455959
ML179081	5061	high_fiber	duroc	3	2	55,3	1409,76	542,8571429	2,984972777	81,97296358	79,42654649	78,08630904	63,20758695	64,77877631	62,09606895	59,06310288
ML113537	5069	low_fiber	duroc	3	2	54,1	1421,6	485,7142857	3,364164976	88,6590455	86,82394349	85,48436302	60,00532892	61,94425643	56,21815485	57,00825825
ML179082	5078	high_fiber	duroc	3	2	56,3	1409,76	485,7142857	3,336146045	81,83511615	79,00986968	76,89275522	65,8433948	61,89968234	72,79362849	51,74005062
ML113538	5093	low_fiber	duroc	3	2	57,9	1421,6	200	8,170114943	88,08754895	85,97656836	86,42756008	57,61406953	60,60374789	51,78297915	52,95413267
ML179083	5098	high_fiber	duroc	3	2	57,1	1409,76	600	2,700689655	82,7064621	79,96061709	78,43755959	69,38269019	65,18739148	76,5427812	55,75521736
ML113540	5108	low_fiber	duroc	3	2	60,6	1421,6	571,4285714	2,85954023	87,21310241	85,36431982	85,5670038	56,26584883	59,25180013	50,05544106	53,38285836
ML113539	5121	low_fiber	duroc	3	2	57,3	1421,6	542,8571429	3,010042347	89,51055725	87,87254496	86,74967057	64,01172365	66,07198343	60,42277989	58,83315421
ML113535	5126	low_fiber	duroc	3	2	54,4	1421,6	514,2857143	3,177266922	88,26388417	86,25259734	85,64022208	57,99614639	57,84674685	58,66406058	56,50397529
ML113536	5135	low_fiber	duroc	3	2	53,8	1421,6	514,2857143	3,177266922	87,86759399	85,87110401	83,91103781	56,4529811	59,71449365	50,08485815	51,40070419
ML179080	5146	high_fiber	duroc	3	2	52	1409,76	285,7142857	5,671448276	80,21105538	77,72427556	75,03407571	64,17591111	65,12307168	63,97075913	58,93899157
ML179085	5167	high_fiber	duroc	3	2	58,7	1409,76	428,5714286	3,780965517	82,53138384	79,60520864	76,78930205	67,94150926	66,69620613	71,37748368	56,17626373
ML179016	563258	high_fiber	lw	3	1	55,9	1478,88	314,2857143	5,408652038	79,34821998	77,29294221	73,73694943	56,12976032	58,41356345	56,57581387	33,61646228
ML179019	563259	high_fiber	lw	3	1	56,9	1480,022857	485,7142857	3,502420554	77,89499326	75,9982071	73,07444917	52,18785954	59,71569943	44,62004563	33,91500106
ML179017	563261	high_fiber	lw	3	1	55,9	1475,508571	885,7142857	1,914823878	80,11423427	77,81531287	74,56382852	55,53053176	55,30817616	59,20351448	34,72224907
ML179014	563263	high_fiber	lw	3	1	61,4	1477,58	342,8571429	4,953572797	80,14978136	78,21893288	75,0878906	58,29504224	59,42288719	59,6040455	40,43905059
ML113465	563390	low_fiber	lw	3	1	63,5	1481,04	428,5714286	3,972137931	89,94093067	87,70615785	87,0065903	62,23015909	63,46202988	59,29806346	61,68779576
ML113464	563391	low_fiber	lw	3	1	64,4	1479,054286	514,2857143	3,305676884	88,9103055	86,72913781	87,32572423	59,3107053	63,02255175	49,70968076	60,65133745
ML179015	563392	high_fiber	lw	3	1	58,9	1482,522857	714,2857143	2,385668966	83,12783528	80,81219652	76,37505238	63,57516062	58,86762621	74,44310412	37,031101
ML113463	563393	low_fiber	lw	3	1	67,1	1477,368571	542,8571429	3,128124622	91,22199758	89,3360598	89,98689233	71,61876383	75,10745639	63,96000503	67,57807438
ML113466	563395	low_fiber	lw	3	1	65,2	1485,354286	571,4285714	2,987781609	90,2503595	88,61996412	88,70997813	61,25237925	64,43385949	54,01746519	58,54055509
ML113467	563399	low_fiber	lw	3	1	61,2	1485,397143	514,2857143	3,319853129	88,99214929	86,8852944	87,56724743	60,22979677	63,45231726	51,33346361	63,57211984
ML179076	565400	high_fiber	lw	3	2	64,5	1577,34	657,1428571	2,758965517	80,71415027	77,8490447	76,96892385	60,28307187	58,38157061	64,32949145	49,3874083
ML113530	565402	low_fiber	lw	3	2	62,9	1594,26	828,5714286	2,211617122	88,29731658	86,36751455	86,39335712	57,46788881	59,03037374	53,7363354	58,16653881
ML179077	565403	high_fiber	lw	3	2	65,8	1577,34	628,5714286	2,884373041	82,65758482	80,15432212	79,68879507	63,55396695	60,56939338	69,50436666	48,81322741
ML113531	565404	low_fiber	lw	3	2	66	1594,26	800	2,290603448	88,85300391	87,15282075	87,30837469	60,96169682	64,82433926	52,67560017	58,38806064
ML113534	565406	low_fiber	lw	3	2	67,1	1594,26	657,1428571	2,78856072	88,63723753	86,80404063	87,02590614	55,36629355	61,69674075	45,60621706	33,64748664
ML113532	565501	low_fiber	lw	3	2	56,7	1594,26	828,5714286	2,211617122	87,87174645	85,96661162	85,407547	62,83650219	64,85586806	58,06098909	63,52332836
ML179078	565502	high_fiber	lw	3	2	62	1577,34	342,8571429	5,288017241	80,67508364	78,01966013	76,16185491	61,9053127	60,64422927	65,80691836	47,50467271
ML113533	565503	low_fiber	lw	3	2	60,9	1594,26	600	3,054137931	86,46322599	84,48816043	83,65188422	55,00467036	59,34531999	45,03897109	55,10968473
ML179079	565504	high_fiber	lw	3	2	61,2	1577,34	742,8571429	2,440623342	81,26095245	78,89022273	78,65471657	61,48732347	61,46273126	64,2678008	45,27640454
ML179075	565505	high_fiber	lw	3	2	59	1577,34	228,5714286	7,932025862	80,64726779	78,006761	75,99285519	59,5725105	58,59865642	63,16725016	45,02487532
ML179023	2328	high_fiber	pietrain	3	1	71,7	1472,015	625	2,707154023	85,67865989	83,83718969	81,04745714	72,33678756	71,13436893	77,17064815	52,82065813
ML113475	2414	low_fiber	pietrain	3	1	63,2	1487,7175	400	4,275050287	89,74634643	87,9389053	88,31829938	58,76377086	61,84573936	52,13871551	54,64734059
ML179027	2430	high_fiber	pietrain	3	1	68,8	1472,54	400	4,231436782	85,00260278	83,01785056	80,03846096	70,05779548	68,76860087	74,53936055	53,47249213
ML113474	2454	low_fiber	pietrain	3	1	67,7	1487,455	325	5,260671972	90,20723375	88,15900146	88,34703876	65,51690053	68,56176759	59,44021623	59,63031475
ML113473	2492	low_fiber	pietrain	3	1	71,8	1487,155	750	2,279164751	90,28916999	88,54685615	89,22489574	59,4706496	61,08428534	54,53707867	63,00370657
ML179024	2515	high_fiber	pietrain	3	1	65,3	1472,3525	475	3,562861464	83,83771864	81,93507226	75,90897104	67,69474738	65,82891568	73,64166361	47,02801016
ML113476	2516	low_fiber	pietrain	3	1	66,4	1487,4925	450	3,799469987	88,32387295	86,06553499	85,80914492	56,26001942	59,42427152	48,57690214	55,45545395
ML179025	2585	high_fiber	pietrain	3	1	71,8	1472,09	500	3,384114943	85,16101121	83,10461973	79,03134577	72,03514653	70,6061527	77,55738517	50,21842792
ML179026	2591	high_fiber	pietrain	3	1	67,5	1471,565	525	3,221817187	85,87520022	84,14072192	82,06909297	72,59664618	71,66204015	76,60605206	55,866596
ML113548	4018	low_fiber	pietrain	3	2	62,9	1422,72	714,2857143	2,289434483	89,25738496	87,58484148	88,95787902	57,43714176	61,05561099	51,84725178	45,07335769
ML179086	4039	high_fiber	pietrain	3	2	60,3	1402,88	371,4285714	4,341361627	81,69519591	78,96856382	77,76414983	64,13672225	64,1261915	68,1515124	40,55945641
ML113541	4171	low_fiber	pietrain	3	2	62,7	1422,72	600	2,725517241	87,67610662	85,73286887	84,81135099	57,09290849	61,03566794	49,32138071	51,32100652
ML179090	4181	high_fiber	pietrain	3	2	62,2	1402,88	571,4285714	2,821885057	82,20667609	79,20252264	76,61729935	69,13855377	66,66681062	75,76231819	46,94161897
ML179087	4200	high_fiber	pietrain	3	2	58,5	1402,88	485,7142857	3,319864773	78,80566052	75,80058247	75,36854096	57,98868605	62,20277895	56,27895689	39,38317339
ML113543	4226	low_fiber	pietrain	3	2	61,5	1422,72	600	2,725517241	89,49016172	87,73035875	88,64429883	65,24807594	68,43577127	59,65884434	57,4019964
ML179091	4237	high_fiber	pietrain	3	2	65,5	1402,88	485,7142857	3,319864773	81,65607719	78,7166385	76,85663627	65,16705323	62,37219884	73,15027029	37,1610765
ML113545	4250	low_fiber	pietrain	3	2	61,3	1422,72	542,8571429	3,012413793	88,3990513	86,57603324	88,44660653	58,1691329	61,83229847	51,2750306	51,31150284
ML113547	4277	low_fiber	pietrain	3	2	62,4	1422,72	742,8571429	2,20137931	89,06490299	87,45289536	87,99281964	63,13826647	66,9179895	56,33366669	54,64738031
ML113549	4290	low_fiber	pietrain	3	2	57,3	1422,72	657,1428571	2,488515742	88,42424489	86,74631617	88,5678922	59,2308434	63,23168532	51,56885525	52,3475466
ML179089	4300	high_fiber	pietrain	3	2	62,1	1402,88	371,4285714	4,341361627	82,24075368	79,37542776	75,35342917	68,15371441	63,10513516	76,78965566	51,63932801
ML113485	2954	low_fiber	duroc	4	1	70,1	1574,045714	657,1428571	2,753203398	89,46537268	87,57285815	88,31950268	57,63374437	59,82373082	49,96332433	66,21362602
ML179035	2962	high_fiber	duroc	4	1	73,5	1594,8	542,8571429	3,37676951	83,64095499	81,66488358	79,36730614	66,54281225	65,19853601	73,50846656	35,06031816
ML179034	2964	high_fiber	duroc	4	1	75,5	1593,071429	771,4285714	2,373669647	83,96578892	81,88997477	80,83246364	65,78885218	63,07834811	74,84286221	33,19847519
ML179037	2975	high_fiber	duroc	4	1	67,3	1594,514286	600	3,054625068	83,64653697	81,5805416	80,32174339	66,24601638	64,83033981	73,09026952	36,13239877
ML113487	2976	low_fiber	duroc	4	1	69,1	1574,188571	657,1428571	2,753453273	89,17539361	87,22018281	88,36190869	52,62845024	52,93416945	50,36510002	58,45711597
ML179036	3029	high_fiber	duroc	4	1	66,4	1594,614286	457,1428571	4,009446839	78,83659754	76,58053337	73,52737839	56,21626669	60,71357919	51,0095257	49,54235289
ML113486	3042	low_fiber	duroc	4	1	75,4	1569,988571	514,2857143	3,508914432	89,2791613	87,34876719	88,8121573	59,47951882	62,82247104	51,07377327	59,7506845
ML179033	563262	high_fiber	duroc	4	1	77,4	1594,485714	628,5714286	2,915726228	82,98147265	80,89002466	78,59666672	65,46159112	63,33713069	71,68639982	45,31192137
ML113559	5057	low_fiber	duroc	4	2	67,6	1492,418571	457,1428571	3,752489224	89,02999803	87,31607175	85,43345001	67,34502794	68,97311165	63,48178494	67,95858949
ML113556	5061	low_fiber	duroc	4	2	68,4	1497,032857	628,5714286	2,737520899	88,43969611	86,81803392	86,36110837	57,27384094	58,6166584	54,91657404	53,98151369
ML179099	5069	high_fiber	duroc	4	2	67,6	1479,777143	342,8571429	4,960938697	81,98957482	79,16845517	78,0222891	64,36674208	60,92348876	71,63073539	45,00962463
ML113557	5078	low_fiber	duroc	4	2	69	1496,761429	685,7142857	2,508939176	91,47366916	90,21342009	90,94457913	70,29015983	70,95772244	69,61526813	66,37647883
ML179100	5093	high_fiber	duroc	4	2	70,4	1479,791429	457,1428571	3,720739943	83,84405697	81,09481673	79,64163186	70,39794967	65,50119806	79,3008183	51,27806459
ML113558	5098	low_fiber	duroc	4	2	69,7	1497,19	600	2,868180077	89,76872872	88,32463565	88,76880965	65,53053275	67,74092193	60,15014786	66,98388565
ML179102	5108	high_fiber	duroc	4	2	74,8	1479,662857	342,8571429	4,960555556	84,95684942	82,48315776	82,75644399	71,79495671	67,91314163	79,20084878	54,58637184
ML179101	5121	high_fiber	duroc	4	2	68,4	1479,62	342,8571429	4,960411877	82,76012748	80,2324684	77,27029097	67,7980469	63,38357219	76,00032731	49,52308431
ML179097	5126	high_fiber	duroc	4	2	67,7	1479,348571	200	8,502003284	81,55816821	78,8818859	76,19394228	64,3573311	60,55936346	72,55848769	41,89370337
ML179098	5135	high_fiber	duroc	4	2	66,4	1479,762857	457,1428571	3,720668103	80,59789599	77,76377648	75,268459	62,05340232	60,79174275	66,44775308	44,75419173
ML113555	5146	low_fiber	duroc	4	2	66,3	1497,061429	485,7142857	3,542741717	88,99590528	87,34121611	86,29614472	64,83091147	66,31155362	62,3344855	60,72974843
ML113560	5167	low_fiber	duroc	4	2	71,4	1492,732857	514,2857143	3,336248404	89,55110839	87,82073196	87,61829035	67,07706023	68,72796004	63,99557297	63,86958584
ML113480	563258	low_fiber	lw	4	1	69	1573,488571	742,8571429	2,434664014	88,67743077	86,79743333	87,34626311	50,25029682	51,13569039	45,03453311	61,93067303
ML114383	563259	low_fiber	lw	4	1	69,4	1569,16	685,7142857	2,630296935	87,22867551	85,22096055	85,07714131	44,11835891	46,34606202	35,04154654	57,79426292
ML113481	563261	low_fiber	lw	4	1	67,7	1568,031429	600	3,003891626	87,88871674	85,88346199	87,05606345	49,8398002	53,25014407	38,72475392	59,97903423
ML113477	563263	low_fiber	lw	4	1	73,2	1567,345714	742,8571429	2,425159151	87,64544949	85,62479651	85,91835414	50,16790309	52,04225285	42,28945467	62,61187982
ML179030	563390	high_fiber	lw	4	1	78,7	1558,36	657,1428571	2,725767116	84,31687376	81,95248686	79,92460143	72,40702998	71,71266123	78,32022936	41,81690693
ML113479	563392	low_fiber	lw	4	1	70,2	1567,674286	742,8571429	2,425667551	88,56746217	86,55379544	88,4279239	55,77582022	59,44241042	45,69962874	59,39980976
ML179028	563393	high_fiber	lw	4	1	81	1558,245714	457,1428571	3,918002874	84,09047174	81,74219714	79,53436307	69,63277639	67,56647061	78,01692964	35,61631653
ML179031	563395	high_fiber	lw	4	1	79,9	1554,531429	657,1428571	2,719070465	85,57430853	83,55107057	81,35760707	72,23821832	70,77587348	77,98631821	49,31213878
ML179032	563399	high_fiber	lw	4	1	73,7	1558,317143	714,2857143	2,507636782	85,21835251	83,28177128	81,43822756	68,15446145	64,10175921	78,41123239	39,72915952
ML113551	565400	low_fiber	lw	4	2	77,1	1678,767143	942,8571429	2,046563915	89,27081948	87,42383881	85,82589117	63,27157679	65,70883155	60,0787343	52,32193684
ML179092	565402	high_fiber	lw	4	2	77	1661,952857	628,5714286	3,039098746	82,83386213	81,05468627	78,51437662	64,24928341	60,04856053	72,05539581	46,85336387
ML113552	565403	low_fiber	lw	4	2	76,8	1678,038571	628,5714286	3,068513584	89,3633583	87,55996001	87,68439709	60,02663644	63,5517628	54,90926345	46,4776065
ML179093	565404	high_fiber	lw	4	2	78,5	1661,581429	828,5714286	2,305007927	82,08954072	79,62365796	76,88794849	64,84300397	63,54054096	68,97410566	49,37211371
ML179096	565406	high_fiber	lw	4	2	81	1661,595714	857,1428571	2,228193487	82,78283373	80,18766329	79,3560181	67,47637115	65,56022693	72,01201276	53,79861317
ML179094	565501	high_fiber	lw	4	2	70,3	1661,41	771,4285714	2,475493827	79,46738615	76,7536241	75,82238732	60,58161079	62,21961773	60,05734707	52,52324513
ML113553	565502	low_fiber	lw	4	2	72,3	1676,81	485,7142857	3,96811021	88,07755877	86,12752343	85,92011392	59,14472724	61,4225764	54,58938788	56,11020143
ML179095	565503	high_fiber	lw	4	2	72,7	1659,867143	771,4285714	2,473194977	78,61168575	75,97007885	75,5719363	53,98247489	58,18554934	50,54817266	45,61045614
ML113554	565504	low_fiber	lw	4	2	73,9	1672,895714	657,1428571	2,926104448	88,88149567	87,08826779	86,7216772	64,66868993	65,92589702	62,77395409	60,15571923
ML113550	565505	low_fiber	lw	4	2	69,9	1677,11	828,5714286	2,326549742	88,14621554	85,93530463	86,50413233	59,95893998	62,71039781	55,37036316	52,10644385
ML113488	2328	low_fiber	pietrain	4	1	87,2	1661,93	800	2,38783046	89,76901626	88,02748048	89,84918931	60,44001881	63,54137164	53,6304786	56,85227333
ML179040	2414	high_fiber	pietrain	4	1	79,7	1683,4	828,5714286	2,335275466	85,06778026	82,90642988	81,14342198	70,18246385	66,16262385	77,71198059	58,351435
ML113492	2430	low_fiber	pietrain	4	1	81,8	1661,93	800	2,38783046	89,72354926	87,63216536	88,73568239	60,60745983	63,67991966	53,75221945	57,47694407
ML179039	2454	high_fiber	pietrain	4	1	81,9	1683,4	657,1428571	2,944477761	81,30304435	78,98557216	76,45089655	62,46758198	65,28422146	61,33973839	45,08632537
ML179038	2492	high_fiber	pietrain	4	1	85,6	1683,4	514,2857143	3,76238825	83,68270042	81,64546532	78,84457358	68,27666313	66,61871015	74,62050432	43,35547102
ML113489	2515	low_fiber	pietrain	4	1	78	1661,93	800	2,38783046	89,17383064	87,35099184	88,78223589	60,0735343	63,3895349	51,48056224	61,3326991
ML179041	2516	high_fiber	pietrain	4	1	79,1	1683,4	657,1428571	2,944477761	81,66681685	79,55402897	76,5240582	63,54125032	64,28548	64,88243931	48,80397843
ML113490	2585	low_fiber	pietrain	4	1	85,4	1661,93	800	2,38783046	89,4130307	87,28692326	88,70668811	61,32040104	64,99251116	53,50530787	56,11076054
ML113491	2591	low_fiber	pietrain	4	1	81,7	1661,93	885,7142857	2,156750093	89,62908601	87,65166475	89,95926725	61,08032197	63,43752363	53,90223446	66,12926897
ML179107	4018	high_fiber	pietrain	4	2	78,3	1493,62	657,1428571	2,612528736	83,02345126	80,32904416	81,08698445	64,44117642	59,3549738	73,50996764	45,63313248
ML113561	4039	low_fiber	pietrain	4	2	71,7	1506,71	714,2857143	2,424590805	88,51294795	86,68338917	87,55226785	67,04261253	68,06454658	64,64326629	67,31055518
ML113563	4043	low_fiber	pietrain	4	2	74,8	1506,71	685,7142857	2,525615421	89,02035574	87,44938796	88,91329085	61,04601155	62,10651688	58,81436556	60,14085649
ML179103	4171	high_fiber	pietrain	4	2	77	1493,62	628,5714286	2,731280042	81,97663066	79,30746814	77,71735918	66,03748174	63,34967939	68,87906769	67,58955283
ML178983	4181	low_fiber	pietrain	4	2	75,7	1506,71	828,5714286	2,090164487	90,48784206	89,15685823	89,70164984	68,4494606	70,04082991	65,43806335	65,54560846
ML113562	4200	low_fiber	pietrain	4	2	72,9	1506,71	885,7142857	1,955315165	89,48578809	88,01647534	89,76566087	65,44914727	66,70547931	62,7397397	64,67775792
ML179104	4226	high_fiber	pietrain	4	2	76,3	1493,62	771,4285714	2,225487441	84,25101863	82,0389619	82,18185453	68,01714423	64,56104413	74,29097957	54,57992584
ML178984	4237	low_fiber	pietrain	4	2	78	1506,71	742,8571429	2,331337312	89,94826784	88,39339874	90,6492376	68,10824359	69,28982212	66,40362607	63,51792823
ML179105	4250	high_fiber	pietrain	4	2	74,4	1493,62	685,7142857	2,503673372	82,37778668	79,6463696	80,32939866	67,4790543	62,96413874	75,16449989	52,93197465
ML179106	4277	high_fiber	pietrain	4	2	77	1493,62	514,2857143	3,338231162	82,87872743	80,54947142	80,32862842	70,26351917	65,96181732	77,53666601	56,69416192
ML179108	4290	high_fiber	pietrain	4	2	71,9	1493,62	600	2,861340996	80,9800699	78,80129972	77,60383274	58,47440973	56,1255979	65,87487676	30,86580741
ML113564	4300	low_fiber	pietrain	4	2	72,8	1506,71	628,5714286	2,755216823	89,19007721	87,63154084	88,68811913	61,62967406	62,40563844	60,10077002	60,49101589
